# Supplementary material for: BRD4 promotes resection and homology-directed repair of DNA double-strand breaks
Source: Nat Commun. 2022 May 31;13:3016. doi: 10.1038/s41467-022-30787-6 (PMC9156784; doi:10.1038/s41467-022-30787-6)
Supplement: Supplementary file 3 — Source Data [file 41467_2022_30787_MOESM3_ESM.xlsx]

## Sheet: Fig 1
	Figure 1B
	Figure 1E

## Sheet: Fig 2
	Figure 2A
	Figure 2D
	Figure 2G
	Figure 2J

## Sheet: Fig 3
	Figure 3B
	Figure 3D
	Figure 3H
	Figure 3I

## Sheet: Fig 4
	Figure 4A
	Figure 4B
	Figure 4E
	Figure 4F
	BRD4 IP
	BRG1 IP
	CtIP IP

## Sheet: Fig S1
	Figure S1A
	Figure S1D
	Figure S1E
	Figure S1H

## Sheet: Fig S2
	Figure S2B
	Figure S2D
	Figure S2G

## Sheet: Fig S4
	Figure S4A
	Figure S4D
	Figure S4H
	Figure S4G

## Sheet: Fig S5
	Figure S5A
	Figure S5D
	Figure S5E
	Figure S5H

## Sheet: Fig S6
	Figure S6B
	Figure S6F

## Sheet: Fig S7
	Figure S7A
	Figure S7B
	Figure S7E

[truncated: 1 more sheets: Fig S8]
